# Supplementary material for: Transcriptomes of Zebrafish in Early Stages of Multiple Viral Invasions Reveal the Role of Sterols in Innate Immune Switch-On
Source: Int J Mol Sci. 2023 Feb 23;24(5):4427. doi: 10.3390/ijms24054427 (PMC10003308; doi:10.3390/ijms24054427)
Supplement: Supplementary file 1 [file ijms-24-04427-s001.zip]

Archive with 1 entries (1 files):
- ijms-2177061-supplementary.xlsx
