# Supplementary material for: Transcriptomes of Zebrafish in Early Stages of Multiple Viral Invasions Reveal the Role of Sterols in Innate Immune Switch-On
Source: Int J Mol Sci. 2023 Feb 23;24(5):4427. doi: 10.3390/ijms24054427 (PMC10003308; doi:10.3390/ijms24054427)
Supplement: Supplementary file 1 [file ijms-24-04427-s001.zip › ijms-2177061-supplementary.xlsx]

## Sheet: Table S1
	Table S1 Summary of Digital RNAseq data
	SampleID	clean data		mapping rate	UMI data
		nt (Gb)	reads (M)		nt (Gb)	reads (M)
	AB_control_1	6.58946	43.9297	0.9341	5.04464	33.631
	AB_control_2	5.95929	39.7286	0.9334	4.62335	30.8223
	AB_control_3	9.40467	62.6978	0.9314	6.9422	46.2813
	AB_CaHV_1	6.88877	45.9251	0.9314	5.23665	34.911
	AB_CaHV_2	7.07139	47.1426	0.9321	4.9756	33.1707
	AB_CaHV_3	6.82315	45.4876	0.9335	5.06766	33.7844
	AB_CyHV2_1	5.87975	39.1984	0.9325	4.39505	29.3003
	AB_CyHV2_2	6.88768	45.9179	0.9332	5.06122	33.7415
	AB_CyHV2_3	6.26823	41.7882	0.9303	4.7222	31.4813
	AB_GCRV_II_1	6.59544	43.9696	0.9338	4.92565	32.8377
	AB_GCRV_II_2	5.83966	38.931	0.9345	4.49437	29.9625
	AB_GCRV_II_3	5.45814	36.3876	0.9325	4.25657	28.3771
	AB_SVCV_1	5.4865	36.5767	0.9324	4.1237	27.4914
	AB_SVCV_2	5.86714	39.1143	0.9331	4.50444	30.0296
	AB_SVCV_3	7.05573	47.0382	0.9324	4.53879	30.2586
	Total mean	6.53833	43.5889	0.932707	4.86081	32.4054
	Total std.	0.936425	6.24283	0.00108656	0.641535	4.2769

## Sheet: Table S2
	Table S2 Gene clustering by WGCNA
	GeneID	mergedClustering	unmergedClustering
	MSTRG.43125	5	43
	MSTRG.43124	1	1
	gene47344	1	1
	NMSTRG.4267	3	50
	MSTRG.43119	3	2
	MSTRG.43118	13	64
	MSTRG.43117	4	31
	gene47311	1	5
	MSTRG.43116	1	1
	MSTRG.43112	13	68
	MSTRG.43111	3	2
	MSTRG.43108	17	19
	MSTRG.43102	2	116
	gene47263	1	1
	gene47260	2	3
	gene47259	1	5
	MSTRG.43099	5	4
	MSTRG.43097	5	4
	gene47250	1	1
	gene47247	5	10
	gene47246	7	47
	MSTRG.43091	38	118
	gene47244	27	60
	gene47241	2	9
	MSTRG.43089	1	1
	MSTRG.43086	5	10
	MSTRG.43085	16	17
	gene47235	28	61
	MSTRG.43079	5	4
	MSTRG.43077	4	18
	MSTRG.43074	20	32
	MSTRG.43073	20	32
	MSTRG.43072	20	120
	MSTRG.43070	1	1
	MSTRG.43068	1	5
	MSTRG.43069	4	6
	MSTRG.43060	10	46
	MSTRG.43065	12	24
	MSTRG.43056	20	32
	MSTRG.43053	26	49
	MSTRG.43051	0	0
	MSTRG.43048	2	3
	gene47170	13	35
	MSTRG.43047	2	37
	MSTRG.43044	3	2
	MSTRG.43043	1	1
	MSTRG.43042	8	57
	MSTRG.43037	8	41
	MSTRG.43036	8	40
	MSTRG.43035	8	57
	gene47157	26	49
	MSTRG.43034	1	5
	MSTRG.43040	13	68
	MSTRG.43030	3	79
	MSTRG.43033	13	35
	MSTRG.43032	19	36
	MSTRG.43026	1	5
	MSTRG.43025	16	101
	gene47146	1	1
	MSTRG.43022	3	2
	gene47144	3	13
	MSTRG.43018	3	2
	MSTRG.43017	8	57
	gene47140	3	13
	MSTRG.43021	32	78
	MSTRG.43016	14	16
	MSTRG.43013	13	64
	MSTRG.43008	21	71
	gene47125	4	51
	MSTRG.43005	32	78
	gene47122	23	56
	gene47120	5	74
	MSTRG.42998	9	23
	MSTRG.42997	24	33
	MSTRG.42992	5	10
	MSTRG.42991	13	65
	MSTRG.42989	17	19
	MSTRG.42988	17	19
	MSTRG.42993	7	11
	MSTRG.42985	7	11
	MSTRG.42984	5	4
	gene47096	7	11
	MSTRG.42987	7	11
	MSTRG.42976	8	98
	MSTRG.42975	5	4
	gene47090	7	47
	gene47089	5	4
	MSTRG.42973	5	4
	MSTRG.42979	5	4
	gene47082	18	22
	MSTRG.42966	9	25
	gene47075	26	49
	gene47074	9	25
	MSTRG.42965	33	88
	MSTRG.42964	17	19
	MSTRG.42963	23	99
	MSTRG.42962	12	24
	MSTRG.42961	31	77
	gene47060	10	46
	MSTRG.42951	3	12
	gene47049	1	1
	MSTRG.42941	13	68
	MSTRG.42939	4	31
	gene47036	3	38
	MSTRG.42936	17	19
	MSTRG.42927	3	12
	MSTRG.42932	21	71
	MSTRG.42926	4	18
	gene47016	4	6
	MSTRG.42925	18	22
	MSTRG.42924	1	1
	MSTRG.42923	8	40
	gene47007	2	14
	MSTRG.42922	21	69
	gene46996	2	14
	gene46995	29	73
	gene47308	23	56
	gene46993	24	33
	MSTRG.42918	1	1
	MSTRG.42917	24	33
	MSTRG.42915	3	79
	MSTRG.42914	11	52
	gene46984	1	1
	gene46982	8	57
	gene46979	9	25
	MSTRG.42913	2	67
	MSTRG.42911	3	97
	NMSTRG.1969	2	14
	gene23444	24	33
	MSTRG.38227	8	40
	gene44024	4	6
	MSTRG.21562	6	15
	MSTRG.5003	2	44
	MSTRG.38259	12	21
	MSTRG.21559	3	2
	MSTRG.21555	4	6
	NMSTRG.1922	5	4
	MSTRG.36058	2	37
	gene23428	4	48
	MSTRG.21547	2	3
	MSTRG.17991	3	79
	MSTRG.21546	8	40
	MSTRG.1318	2	8
	MSTRG.24880	9	25
	MSTRG.39845	12	24
	MSTRG.21545	2	9
	MSTRG.21540	1	1
	MSTRG.736	3	12
	MSTRG.21525	3	109
	MSTRG.37458	8	41
	gene23415	1	1
	NMSTRG.1029	12	24
	MSTRG.26871	15	20
	MSTRG.21535	6	7
	MSTRG.21534	1	1
	MSTRG.21520	4	6
	MSTRG.21517	11	66
	gene4661	15	20
	MSTRG.40569	3	13
	MSTRG.35340	25	45
	MSTRG.21507	6	7
	MSTRG.21502	4	31
	MSTRG.21494	16	17
	MSTRG.21485	3	38
	MSTRG.41383	20	32
	MSTRG.21473	9	25
	gene23345	1	1
	NMSTRG.1917	5	4
	NMSTRG.1915	1	1
	NMSTRG.1916	9	23
	NMSTRG.1914	1	1
	MSTRG.21460	11	87
	MSTRG.1022	2	8
	NMSTRG.1707	3	2
	MSTRG.19394	1	1
	NMSTRG.218	2	9
	MSTRG.21452	11	42
	MSTRG.21413	5	4
	MSTRG.21447	5	10
	gene23322	4	6
	MSTRG.21442	3	13
	MSTRG.21437	1	1
	MSTRG.21435	13	35
	MSTRG.21433	12	24
	MSTRG.21425	1	1
	MSTRG.28935	1	1
	MSTRG.1120	2	8
	MSTRG.38514	2	3
	MSTRG.21424	14	59
	gene4113	1	1
	MSTRG.37004	13	64
	MSTRG.21423	2	107
	MSTRG.21409	1	5
	MSTRG.21404	3	55
	MSTRG.34735	2	54
	MSTRG.21398	1	1
	MSTRG.37611	31	77
	MSTRG.12335	6	7
	MSTRG.20067	17	19
	NMSTRG.1909	3	12
	MSTRG.11997	3	2
	MSTRG.41463	7	11
	gene23267	33	88
	MSTRG.16469	10	117
	gene41086	33	88
	MSTRG.21370	6	27
	MSTRG.21363	35	96
	gene23256	26	49
	NMSTRG.298	3	2
	MSTRG.21357	2	107
	gene42052	6	27
	MSTRG.21352	9	62
	MSTRG.15627	2	3
	MSTRG.19895	11	52
	MSTRG.3744	1	1
	gene40636	1	1
	gene23237	4	6
	gene33594	8	41
	MSTRG.21338	6	53
	MSTRG.21336	2	3
	gene23218	13	35
	NMSTRG.1960	13	35
	MSTRG.11890	1	5
	NMSTRG.1058	11	52
	MSTRG.25624	4	51
	MSTRG.2221	7	11
	gene28992	2	34
	MSTRG.4024	1	5
	MSTRG.21310	10	46
	MSTRG.21307	13	64
	MSTRG.21305	2	3
	MSTRG.21298	1	1
	MSTRG.40605	3	2
	MSTRG.15763	1	5
	MSTRG.21281	2	44
	MSTRG.21276	1	1
	MSTRG.18009	10	63
	gene33159	3	2
	gene35932	2	81
	MSTRG.4588	2	3
	MSTRG.21270	3	2
	NMSTRG.1951	23	99
	gene23140	8	41
	MSTRG.21262	1	5
	MSTRG.21253	3	91
	MSTRG.24515	22	30
	MSTRG.13348	1	1
	gene39698	6	27
	MSTRG.21235	2	3
	MSTRG.32149	6	53
	MSTRG.21211	1	5
	MSTRG.21204	3	86
	MSTRG.21203	1	1
	MSTRG.24564	3	2
	MSTRG.21190	3	2
	MSTRG.21184	2	44
	MSTRG.21177	1	1
	MSTRG.18596	7	47
	MSTRG.2153	1	1
	MSTRG.21178	16	101
	MSTRG.21165	3	13
	MSTRG.37064	1	1
	NMSTRG.825	13	35
	MSTRG.39196	16	101
	MSTRG.21145	2	34
	MSTRG.10689	5	4
	gene31631	1	1
	MSTRG.21132	2	3
	MSTRG.30505	8	57
	MSTRG.21126	3	38
	MSTRG.21115	1	1
	MSTRG.4264	6	7
	MSTRG.21112	3	2
	NMSTRG.804	3	2
	gene23039	1	5
	MSTRG.21101	2	3
	MSTRG.21100	3	2
	MSTRG.18959	28	61
	MSTRG.39788	1	1
	MSTRG.21092	11	42
	MSTRG.21087	5	43
	MSTRG.21059	5	4
	MSTRG.22817	1	1
	NMSTRG.1945	15	94
	MSTRG.21065	6	53
	MSTRG.4716	1	5
	MSTRG.22802	5	4
	MSTRG.21086	17	19
	MSTRG.40908	4	6
	gene792	11	42
	MSTRG.21081	18	22
	MSTRG.21080	17	19
	MSTRG.21078	3	2
	gene15937	3	2
	NMSTRG.1938	2	3
	MSTRG.13246	2	8
	MSTRG.21074	1	1
	MSTRG.21071	5	10
	MSTRG.13512	3	2
	gene22994	2	44
	MSTRG.21054	14	16
	NMSTRG.2254	0	0
	MSTRG.34549	5	4
	MSTRG.21042	1	1
	MSTRG.30087	11	66
	MSTRG.21050	3	2
	MSTRG.21046	2	8
	MSTRG.4118	26	49
	MSTRG.21045	10	117
	MSTRG.4348	6	27
	MSTRG.21044	1	1
	MSTRG.21028	6	7
	MSTRG.14283	6	27
	MSTRG.40771	3	82
	MSTRG.8903	10	28
	MSTRG.21018	1	1
	NMSTRG.2150	3	2
	MSTRG.21012	3	13
	MSTRG.26512	2	106
	MSTRG.36038	3	91
	MSTRG.3434	1	5
	MSTRG.20988	0	0
	MSTRG.33459	5	4
	MSTRG.20982	1	1
	MSTRG.20976	1	1
	MSTRG.35029	4	31
	MSTRG.20967	3	2
	MSTRG.42747	12	24
	MSTRG.20941	21	71
	NMSTRG.2091	1	1
	NMSTRG.4139	3	2
	MSTRG.11942	6	7
	NMSTRG.3414	5	10
	MSTRG.1700	1	1
	MSTRG.24766	2	8
	NMSTRG.150	30	76
	NMSTRG.1886	3	2
	NMSTRG.1877	18	22
	NMSTRG.1867	22	30
	NMSTRG.1857	29	73
	NMSTRG.1852	2	9
	MSTRG.2349	1	1
	MSTRG.23309	3	83
	MSTRG.20928	5	10
	MSTRG.20927	6	15
	MSTRG.20924	23	56
	MSTRG.24718	1	1
	MSTRG.20925	6	58
	MSTRG.1087	6	7
	MSTRG.20914	6	75
	MSTRG.20270	2	44
	MSTRG.31321	2	3
	MSTRG.20912	3	2
	MSTRG.20887	22	30
	MSTRG.5127	1	1
	MSTRG.20885	2	8
	gene4554	12	24
	gene22852	29	73
	MSTRG.14300	4	6
	MSTRG.3312	1	5
	MSTRG.40221	7	11
	NMSTRG.1849	1	5
	NMSTRG.1847	3	2
	MSTRG.2026	1	1
	NMSTRG.1845	5	104
	NMSTRG.1838	27	60
	MSTRG.32533	3	2
	NMSTRG.1835	2	14
	MSTRG.23994	1	1
	MSTRG.20879	5	43
	MSTRG.20872	1	1
	NMSTRG.13	2	8
	MSTRG.20868	2	3
	gene22823	1	1
	MSTRG.441	2	8
	MSTRG.28437	11	42
	MSTRG.13250	3	2
	MSTRG.17136	2	3
	gene29323	4	18
	MSTRG.20011	8	41
	MSTRG.43110	1	1
	MSTRG.20942	2	26
	MSTRG.38087	6	7
	MSTRG.15133	28	61
	gene44831	5	10
	MSTRG.33762	25	45
	MSTRG.19031	2	3
	MSTRG.18139	11	52
	MSTRG.18835	6	58
	MSTRG.30376	3	2
	MSTRG.38535	4	6
	gene41977	1	5
	MSTRG.18513	4	39
	MSTRG.4155	18	22
	MSTRG.189	4	6
	MSTRG.20291	12	24
	MSTRG.20854	1	1
	MSTRG.24723	2	9
	MSTRG.20851	1	1
	NMSTRG.1773	5	4
	NMSTRG.1775	2	44
	MSTRG.21508	24	33
	MSTRG.15069	2	3
	gene46986	9	25
	MSTRG.20838	1	5
	MSTRG.4768	1	1
	gene22682	3	2
	MSTRG.3770	2	44
	MSTRG.28182	1	1
	MSTRG.40439	6	15
	MSTRG.20828	6	58
	gene22678	2	26
	MSTRG.20824	3	12
	MSTRG.20823	1	1
	MSTRG.27560	3	13
	MSTRG.27199	1	1
	gene43785	6	7
	gene22667	4	6
	MSTRG.10696	3	50
	MSTRG.20816	37	115
	MSTRG.23600	20	32
	MSTRG.26937	6	15
	MSTRG.20815	2	26
	MSTRG.20813	3	38
	MSTRG.20812	3	2
	MSTRG.20810	13	64
	MSTRG.12372	3	2
	MSTRG.503	7	11
	MSTRG.20793	3	12
	MSTRG.20792	19	105
	MSTRG.20790	1	1
	NMSTRG.1866	18	22
	MSTRG.20783	3	2
	gene18971	13	68
	MSTRG.20761	6	7
	MSTRG.20759	3	2
	MSTRG.20758	3	2
	MSTRG.5536	1	5
	MSTRG.20757	5	4
	NMSTRG.1741	5	4
	MSTRG.18477	1	1
	MSTRG.20756	3	109
	MSTRG.21476	6	75
	MSTRG.15836	7	80
	MSTRG.20751	6	7
	MSTRG.20746	14	59
	MSTRG.20740	11	66
	MSTRG.20732	4	6
	NMSTRG.2268	1	1
	MSTRG.37643	5	43
	MSTRG.20733	1	1
	MSTRG.20719	7	11
	MSTRG.21251	1	1
	MSTRG.794	2	14
	MSTRG.20717	10	117
	MSTRG.20712	6	7
	MSTRG.20710	1	1
	MSTRG.20696	2	9
	MSTRG.20693	2	3
	MSTRG.20689	4	29
	MSTRG.20688	10	46
	MSTRG.20685	3	2
	MSTRG.25335	4	6
	MSTRG.20856	3	2
	MSTRG.20687	1	1
	gene22540	2	3
	gene959	3	13
	MSTRG.20673	1	1
	MSTRG.20671	1	1
	MSTRG.20669	2	3
	MSTRG.20667	16	17
	MSTRG.26738	1	1
	gene22526	2	8
	gene22522	1	1
	MSTRG.20657	1	1
	MSTRG.28493	1	1
	MSTRG.20656	10	28
	MSTRG.20654	2	9
	MSTRG.20954	2	3
	MSTRG.20653	1	1
	MSTRG.20649	9	25
	MSTRG.35737	2	54
	MSTRG.20645	5	114
	MSTRG.37993	3	12
	MSTRG.20635	2	3
	MSTRG.20634	5	10
	MSTRG.32563	17	19
	MSTRG.11456	4	29
	MSTRG.11967	34	95
	MSTRG.20608	14	59
	gene38695	3	2
	MSTRG.17960	1	112
	MSTRG.20603	15	20
	MSTRG.20598	2	26
	gene14949	10	28
	MSTRG.20591	1	1
	MSTRG.40803	9	25
	MSTRG.20588	2	9
	NMSTRG.3228	3	2
	MSTRG.20584	1	1
	MSTRG.25916	2	3
	MSTRG.39597	1	1
	MSTRG.20581	2	8
	MSTRG.33241	11	42
	MSTRG.20574	1	5
	gene3931	2	14
	MSTRG.3557	4	18
	MSTRG.20569	2	8
	MSTRG.20561	1	1
	MSTRG.20552	3	2
	MSTRG.20549	5	4
	MSTRG.20545	6	7
	MSTRG.20546	2	3
	MSTRG.33034	3	2
	MSTRG.20542	12	21
	gene22394	6	15
	MSTRG.10464	1	1
	MSTRG.35241	1	1
	MSTRG.1572	6	27
	MSTRG.20528	6	53
	gene22389	1	1
	MSTRG.11441	28	61
	MSTRG.20525	15	108
	MSTRG.20516	2	8
	MSTRG.20510	1	1
	MSTRG.28598	4	103
	MSTRG.20511	12	21
	MSTRG.20505	4	29
	MSTRG.20504	3	2
	MSTRG.26203	10	28
	MSTRG.20503	3	55
	MSTRG.20497	4	6
	MSTRG.20495	35	96
	MSTRG.20493	5	10
	MSTRG.21819	5	10
	MSTRG.20489	22	30
	MSTRG.20479	3	13
	MSTRG.29181	2	106
	gene39344	6	58
	MSTRG.20475	2	3
	MSTRG.20470	12	24
	MSTRG.20468	8	41
	MSTRG.6733	20	32
	MSTRG.20464	12	21
	MSTRG.20476	1	1
	MSTRG.41253	14	16
	MSTRG.20460	12	21
	MSTRG.17146	5	90
	MSTRG.20454	12	21
	MSTRG.21981	3	2
	gene22313	5	4
	MSTRG.41612	4	6
	MSTRG.20447	5	4
	MSTRG.20446	5	4
	gene22309	6	7
	MSTRG.20444	1	1
	MSTRG.20442	5	4
	MSTRG.19410	7	47
	MSTRG.33345	21	69
	gene22301	15	20
	MSTRG.4109	2	3
	MSTRG.27783	2	3
	MSTRG.41697	5	74
	MSTRG.31270	1	1
	MSTRG.20423	18	22
	NMSTRG.3976	1	1
	MSTRG.20426	2	9
	MSTRG.20416	2	106
	MSTRG.10862	1	5
	MSTRG.23178	24	33
	MSTRG.20406	2	34
	MSTRG.30815	11	66
	MSTRG.20404	3	55
	MSTRG.25915	3	2
	gene42266	7	47
	gene26925	2	34
	MSTRG.24005	2	26
	gene22261	4	48
	MSTRG.702	1	1
	MSTRG.20392	18	22
	gene22252	7	11
	gene22245	18	22
	MSTRG.14128	10	102
	MSTRG.30771	3	82
	gene22244	7	11
	MSTRG.17639	2	8
	MSTRG.35835	1	1
	MSTRG.20376	1	1
	gene22917	3	2
	gene43954	18	22
	MSTRG.20375	3	86
	MSTRG.609	1	5
	MSTRG.29174	1	1
	MSTRG.32743	5	10
	MSTRG.20354	33	88
	MSTRG.20352	1	1
	MSTRG.38667	2	14
	MSTRG.3375	9	25
	MSTRG.20333	1	1
	MSTRG.25750	6	75
	MSTRG.20337	2	26
	MSTRG.20332	2	9
	MSTRG.20325	1	1
	MSTRG.24693	1	1
	MSTRG.20317	3	55
	NMSTRG.2172	3	2
	MSTRG.21434	13	64
	MSTRG.20315	1	1
	gene15193	5	10
	MSTRG.20308	6	15
	MSTRG.20312	3	2
	MSTRG.20306	3	2
	MSTRG.20297	4	29
	MSTRG.23442	15	94
	MSTRG.20288	2	3
	MSTRG.20287	3	13
	MSTRG.20286	4	6
	MSTRG.20285	24	33
	MSTRG.20281	2	26
	MSTRG.33686	20	32
	gene22152	3	2
	MSTRG.20278	1	1
	MSTRG.10270	2	14
	MSTRG.20272	3	2
	MSTRG.1983	4	18
	MSTRG.33466	2	9
	MSTRG.20265	3	2
	MSTRG.20260	2	8
	MSTRG.37375	29	73
	MSTRG.20244	1	1
	MSTRG.20690	11	52
	MSTRG.19959	2	8
	MSTRG.20250	8	40
	MSTRG.6508	13	35
	MSTRG.13152	21	69
	gene22112	23	99
	NMSTRG.31	3	12
	MSTRG.24154	1	1
	MSTRG.20235	6	7
	MSTRG.11409	31	77
	MSTRG.20228	4	48
	MSTRG.20224	2	8
	MSTRG.20227	13	68
	gene5506	1	5
	MSTRG.20215	5	43
	MSTRG.20212	3	2
	MSTRG.20233	1	5
	MSTRG.20232	6	15
	MSTRG.20208	1	1
	NMSTRG.1763	6	27
	NMSTRG.3245	3	2
	MSTRG.2977	3	2
	MSTRG.20206	3	13
	MSTRG.23005	5	43
	MSTRG.20707	8	40
	MSTRG.20198	2	3
	MSTRG.20193	3	12
	MSTRG.17995	5	104
	MSTRG.20182	1	5
	MSTRG.20180	2	3
	NMSTRG.4116	3	2
	MSTRG.20178	6	53
	MSTRG.20171	6	75
	MSTRG.20166	1	5
	gene22048	3	12
	MSTRG.20156	1	1
	MSTRG.38678	33	88
	MSTRG.36387	2	3
	MSTRG.20145	2	54
	MSTRG.289	3	12
	gene3041	5	4
	gene42356	3	91
	NMSTRG.1816	1	1
	MSTRG.34360	9	23
	NMSTRG.1812	8	40
	NMSTRG.1811	5	4
	MSTRG.19002	2	8
	MSTRG.11381	3	2
	MSTRG.30679	3	97
	NMSTRG.1807	5	4
	NMSTRG.1802	29	73
	MSTRG.20377	3	12
	MSTRG.42379	2	3
	MSTRG.14101	4	18
	MSTRG.35240	1	1
	NMSTRG.1797	1	1
	MSTRG.23803	2	14
	gene22030	3	2
	gene22029	29	73
	MSTRG.20136	10	63
	gene25132	3	12
	MSTRG.20134	24	33
	MSTRG.28248	6	53
	MSTRG.20121	6	15
	MSTRG.20119	5	90
	MSTRG.20117	14	59
	MSTRG.20116	5	4
	MSTRG.41294	6	15
	MSTRG.20115	2	85
	MSTRG.20107	6	27
	MSTRG.2527	1	1
	MSTRG.20099	4	31
	MSTRG.20092	6	27
	MSTRG.37365	30	76
	MSTRG.10426	2	3
	gene21987	1	5
	MSTRG.20084	4	6
	MSTRG.41831	2	3
	MSTRG.20070	8	92
	MSTRG.29691	8	98
	MSTRG.20068	4	6
	MSTRG.1727	4	18
	MSTRG.20052	1	5
	MSTRG.20045	2	8
	MSTRG.39427	5	4
	MSTRG.20048	19	105
	MSTRG.20047	9	23
	gene41839	1	5
	MSTRG.20031	2	85
	MSTRG.20029	1	1
	MSTRG.35915	4	51
	MSTRG.18719	3	2
	MSTRG.20021	2	3
	MSTRG.20163	2	3
	MSTRG.20014	8	93
	gene34756	3	13
	MSTRG.20006	1	1
	MSTRG.20252	1	1
	MSTRG.30553	1	5
	NMSTRG.3865	5	10
	MSTRG.27547	16	17
	MSTRG.19994	1	1
	MSTRG.19981	16	17
	MSTRG.41641	9	23
	NMSTRG.1791	3	12
	MSTRG.19861	3	12
	MSTRG.19986	4	6
	MSTRG.19964	10	28
	MSTRG.19963	5	4
	MSTRG.11666	3	2
	NMSTRG.918	19	36
	NMSTRG.1787	2	34
	MSTRG.10999	1	1
	NMSTRG.1786	3	12
	MSTRG.19967	3	2
	NMSTRG.1404	9	23
	NMSTRG.1756	9	23
	MSTRG.17331	4	6
	NMSTRG.1755	1	5
	MSTRG.12148	12	24
	MSTRG.34310	37	115
	NMSTRG.1754	4	6
	MSTRG.19954	3	2
	MSTRG.30054	3	2
	MSTRG.19951	6	27
	MSTRG.19948	10	28
	MSTRG.11351	1	1
	MSTRG.19940	3	13
	MSTRG.25069	2	3
	MSTRG.19938	3	72
	MSTRG.19934	2	3
	MSTRG.20020	5	4
	MSTRG.19927	2	3
	MSTRG.19926	3	13
	MSTRG.19930	16	17
	gene13541	3	2
	MSTRG.19923	1	1
	MSTRG.19920	2	9
	MSTRG.19913	2	54
	MSTRG.39885	6	53
	MSTRG.36066	2	8
	NMSTRG.2448	10	28
	NMSTRG.1702	6	7
	MSTRG.19902	1	1
	MSTRG.37988	4	6
	MSTRG.19899	3	13
	MSTRG.19898	30	76
	MSTRG.19896	4	18
	MSTRG.18370	2	3
	MSTRG.19891	2	8
	MSTRG.17581	16	17
	MSTRG.27886	9	62
	MSTRG.40558	11	66
	MSTRG.21280	3	2
	gene14426	3	2
	MSTRG.19872	7	47
	MSTRG.19870	2	54
	MSTRG.31316	1	5
	MSTRG.19866	11	52
	MSTRG.28979	9	25
	gene21830	16	17
	MSTRG.19857	2	8
	MSTRG.32056	1	5
	MSTRG.19856	1	5
	MSTRG.19852	14	16
	MSTRG.30246	2	8
	MSTRG.19849	3	2
	MSTRG.19844	3	2
	MSTRG.10224	7	47
	MSTRG.38293	18	22
	MSTRG.19840	10	28
	MSTRG.19825	2	8
	MSTRG.27412	4	6
	MSTRG.19821	2	9
	MSTRG.19830	3	12
	MSTRG.19802	5	74
	MSTRG.1467	6	7
	MSTRG.15945	5	4
	MSTRG.19274	4	6
	MSTRG.19791	1	1
	MSTRG.19790	36	111
	NMSTRG.1747	8	41
	MSTRG.33348	10	63
	MSTRG.19810	2	14
	MSTRG.19783	3	2
	MSTRG.4127	1	112
	MSTRG.19767	2	34
	MSTRG.4430	1	1
	MSTRG.23710	1	1
	MSTRG.19758	3	2
	MSTRG.30510	6	7
	NMSTRG.2731	5	10
	NMSTRG.1837	5	4
	MSTRG.19745	12	21
	MSTRG.25448	3	13
	MSTRG.19750	16	17
	NMSTRG.1696	1	1
	MSTRG.17214	1	1
	MSTRG.20996	6	7
	MSTRG.29248	5	43
	MSTRG.38901	5	4
	MSTRG.4450	2	8
	MSTRG.19731	3	13
	MSTRG.12819	3	55
	MSTRG.37867	16	17
	MSTRG.19723	3	2
	MSTRG.36065	11	87
	MSTRG.19721	1	1
	MSTRG.19716	1	1
	MSTRG.19858	1	1
	MSTRG.19713	1	1
	MSTRG.7323	5	4
	MSTRG.19710	14	59
	MSTRG.10815	6	53
	MSTRG.25241	14	16
	MSTRG.19704	1	1
	MSTRG.12797	7	80
	MSTRG.36981	1	5
	MSTRG.19949	2	3
	MSTRG.19702	5	104
	MSTRG.25301	1	1
	MSTRG.19700	21	71
	MSTRG.19699	3	2
	MSTRG.35532	3	2
	MSTRG.19691	1	1
	NMSTRG.1744	7	80
	MSTRG.3418	12	21
	NMSTRG.1742	1	5
	MSTRG.9373	3	38
	NMSTRG.1740	8	92
	MSTRG.1754	2	107
	MSTRG.19682	1	5
	MSTRG.19679	3	2
	MSTRG.11723	36	111
	MSTRG.19675	1	1
	gene21670	21	71
	MSTRG.19677	1	1
	MSTRG.19669	6	75
	MSTRG.19664	15	108
	MSTRG.19660	3	2
	MSTRG.19662	14	16
	NMSTRG.1739	4	6
	MSTRG.20186	4	29
	MSTRG.19653	5	74
	MSTRG.14287	8	98
	gene22587	29	73
	gene21638	3	2
	MSTRG.3874	2	106
	MSTRG.19630	7	11
	MSTRG.15411	1	1
	MSTRG.1377	1	1
	MSTRG.19611	3	55
	MSTRG.19609	4	39
	MSTRG.26163	1	1
	MSTRG.18239	2	8
	MSTRG.19445	3	2
	MSTRG.19598	3	50
	MSTRG.37163	1	1
	MSTRG.19596	13	68
	MSTRG.19919	4	6
	MSTRG.20398	4	6
	MSTRG.19592	1	1
	MSTRG.19588	1	1
	MSTRG.31955	4	18
	MSTRG.1285	6	53
	MSTRG.19582	9	25
	NMSTRG.1693	3	50
	NMSTRG.1689	4	18
	MSTRG.19575	5	10
	MSTRG.24393	6	15
	gene22851	2	44
	MSTRG.19995	3	13
	MSTRG.31294	5	10
	NMSTRG.1285	5	4
	MSTRG.19563	9	23
	MSTRG.19557	2	8
	MSTRG.19555	5	43
	MSTRG.19554	5	4
	MSTRG.19553	10	28
	MSTRG.42758	3	2
	gene21565	2	3
	MSTRG.19549	3	109
	MSTRG.24684	1	1
	MSTRG.19541	4	18
	MSTRG.9008	5	10
	MSTRG.21213	1	1
	MSTRG.22013	2	8
	MSTRG.19536	2	8
	MSTRG.1547	4	103
	MSTRG.27871	3	2
	MSTRG.19530	2	3
	MSTRG.19569	3	72
	MSTRG.1511	1	1
	NMSTRG.1727	4	6
	MSTRG.19676	3	38
	MSTRG.10551	2	3
	NMSTRG.1726	4	6
	NMSTRG.1725	7	11
	MSTRG.19523	2	54
	gene21531	10	28
	gene21530	26	49
	MSTRG.39475	11	52
	MSTRG.19517	10	28
	gene22652	2	8
	MSTRG.19505	34	95
	MSTRG.19504	3	97
	gene2701	12	21
	gene31889	9	25
	MSTRG.19501	2	8
	gene21513	7	47
	MSTRG.13234	4	51
	MSTRG.25542	1	1
	MSTRG.19479	4	6
	MSTRG.19481	1	1
	MSTRG.20837	15	20
	MSTRG.36341	13	35
	NMSTRG.1676	5	4
	MSTRG.19475	6	75
	MSTRG.19472	16	17
	MSTRG.19469	19	36
	gene21480	2	9
	MSTRG.19468	3	79
	MSTRG.19470	8	40
	MSTRG.19467	5	10
	MSTRG.19466	11	66
	MSTRG.24594	12	21
	gene26682	3	2
	MSTRG.38009	8	41
	gene21462	12	21
	gene21459	32	78
	MSTRG.19450	2	14
	MSTRG.4066	1	1
	MSTRG.19442	1	1
	MSTRG.19969	5	4
	MSTRG.20258	1	1
	MSTRG.23011	2	9
	MSTRG.21239	16	101
	MSTRG.19426	6	27
	gene5025	5	4
	MSTRG.19422	2	8
	MSTRG.31680	26	49
	MSTRG.19421	1	1
	NMSTRG.1387	18	22
	MSTRG.19418	4	6
	gene3197	5	4
	gene21771	5	114
	MSTRG.19417	1	5
	MSTRG.16004	3	2
	MSTRG.11509	2	9
	MSTRG.1463	3	2
	MSTRG.41040	2	116
	MSTRG.19413	2	8
	gene43111	1	5
	MSTRG.19409	5	4
	MSTRG.19399	4	6
	MSTRG.19392	3	91
	MSTRG.19390	3	12
	NMSTRG.1871	22	30
	MSTRG.29737	2	85
	MSTRG.38260	5	90
	MSTRG.19376	11	87
	MSTRG.19381	1	5
	MSTRG.19374	1	1
	MSTRG.19366	4	29
	gene21360	12	24
	MSTRG.19351	3	2
	MSTRG.19343	5	4
	MSTRG.25839	3	2
	gene30627	1	1
	MSTRG.19339	7	80
	MSTRG.14443	5	10
	MSTRG.19338	37	115
	MSTRG.19335	8	41
	MSTRG.19334	5	10
	MSTRG.30783	5	10
	MSTRG.19331	2	9
	MSTRG.21652	5	4
	MSTRG.29989	12	21
	gene37988	2	9
	MSTRG.20754	6	15
	MSTRG.39737	3	72
	MSTRG.19324	1	1
	MSTRG.41965	8	93
	MSTRG.38599	5	10
	MSTRG.19308	1	1
	MSTRG.19301	14	59
	MSTRG.19292	1	1
	MSTRG.35823	6	75
	MSTRG.19288	3	2
	MSTRG.19287	1	1
	MSTRG.19286	1	5
	MSTRG.35822	3	2
	MSTRG.19280	4	51
	MSTRG.24815	1	1
	gene21268	10	28
	MSTRG.19270	2	9
	MSTRG.43004	2	3
	MSTRG.19957	9	25
	MSTRG.1531	3	2
	MSTRG.1309	24	33
	MSTRG.19255	9	23
	MSTRG.36784	1	1
	NMSTRG.983	2	9
	MSTRG.22600	2	107
	MSTRG.24982	6	7
	MSTRG.28219	16	17
	gene21217	8	40
	MSTRG.19251	3	55
	NMSTRG.2455	1	1
	MSTRG.19248	9	23
	MSTRG.21902	4	31
	MSTRG.19247	2	85
	gene21206	9	62
	gene37908	7	11
	MSTRG.19238	9	23
	MSTRG.19232	4	18
	MSTRG.4130	3	2
	MSTRG.27971	3	2
	MSTRG.19229	1	1
	gene44178	3	13
	MSTRG.16547	5	10
	MSTRG.20390	7	11
	MSTRG.19216	4	103
	MSTRG.19209	24	33
	MSTRG.33971	15	94
	MSTRG.19213	19	36
	gene42485	12	24
	gene21161	10	46
	MSTRG.32298	3	2
	MSTRG.19193	1	1
	NMSTRG.1947	18	22
	gene40629	7	11
	MSTRG.19199	2	8
	MSTRG.20678	2	26
	gene42872	12	24
	MSTRG.19191	2	8
	gene46609	24	33
	MSTRG.19183	6	7
	MSTRG.19188	2	107
	gene45987	20	32
	MSTRG.13769	7	11
	MSTRG.19181	2	106
	gene25378	14	16
	MSTRG.28597	12	21
	MSTRG.19155	4	6
	gene21131	4	6
	MSTRG.20230	1	1
	MSTRG.16909	1	5
	MSTRG.19144	1	1
	MSTRG.25785	2	9
	MSTRG.26244	2	3
	gene14912	8	98
	MSTRG.2573	5	43
	MSTRG.32581	7	11
	MSTRG.19133	11	42
	gene21111	2	3
	MSTRG.11766	1	1
	MSTRG.19135	5	4
	MSTRG.19129	5	10
	MSTRG.34434	16	17
	MSTRG.19126	6	15
	gene21336	10	28
	gene29559	10	28
	gene15832	12	24
	MSTRG.19640	1	1
	NMSTRG.1666	1	1
	MSTRG.22402	16	17
	NMSTRG.1661	3	2
	gene33313	4	29
	MSTRG.22072	1	1
	gene21094	4	6
	MSTRG.19116	13	64
	MSTRG.41204	5	4
	MSTRG.19112	9	25
	MSTRG.16318	3	50
	MSTRG.23483	2	3
	MSTRG.28777	1	1
	MSTRG.19101	3	82
	MSTRG.12482	3	2
	NMSTRG.1733	25	45
	MSTRG.19099	10	63
	MSTRG.19096	3	13
	MSTRG.19095	1	5
	MSTRG.19092	5	4
	NMSTRG.4204	12	21
	MSTRG.3136	5	10
	NMSTRG.1720	5	4
	MSTRG.19087	1	1
	MSTRG.19081	2	3
	gene21065	3	2
	gene40171	22	30
	MSTRG.33350	3	82
	MSTRG.21114	6	7
	MSTRG.19073	2	44
	MSTRG.26486	1	1
	MSTRG.19066	4	6
	gene23418	2	8
	MSTRG.19061	2	37
	MSTRG.18257	3	13
	NMSTRG.1266	2	54
	MSTRG.19045	3	83
	MSTRG.19041	8	98
	MSTRG.25086	3	97
	MSTRG.37289	20	32
	MSTRG.539	2	70
	NMSTRG.1344	18	22
	MSTRG.19043	4	6
	MSTRG.19012	19	36
	MSTRG.19026	3	2
	MSTRG.19022	4	39
	MSTRG.21366	3	2
	MSTRG.16170	7	11
	MSTRG.28164	4	84
	gene21017	6	7
	MSTRG.27653	15	94
	gene21016	5	4
	MSTRG.19005	1	1
	gene35014	2	8
	NMSTRG.1718	2	8
	NMSTRG.1717	1	1
	MSTRG.18994	1	1
	MSTRG.14403	17	19
	MSTRG.19395	5	114
	gene20665	1	5
	MSTRG.18001	8	40
	gene20978	1	1
	MSTRG.18955	2	67
	MSTRG.31855	3	91
	MSTRG.42473	34	95
	MSTRG.18944	4	48
	gene13148	4	6
	MSTRG.23448	1	1
	MSTRG.19082	2	3
	NMSTRG.1713	3	2
	MSTRG.4758	2	44
	MSTRG.30620	3	2
	MSTRG.18933	2	3
	MSTRG.18923	3	12
	MSTRG.18916	2	3
	MSTRG.18913	3	86
	MSTRG.18893	1	1
	MSTRG.18887	2	8
	MSTRG.18907	9	23
	MSTRG.22991	33	88
	MSTRG.18904	1	1
	MSTRG.33815	10	63
	MSTRG.18898	1	1
	MSTRG.20903	1	1
	MSTRG.18879	2	8
	MSTRG.18870	1	1
	MSTRG.18869	9	23
	MSTRG.18868	2	85
	MSTRG.13428	3	12
	MSTRG.22069	9	25
	MSTRG.20358	12	24
	MSTRG.18845	1	1
	MSTRG.14268	1	1
	MSTRG.20923	2	14
	MSTRG.18842	5	4
	MSTRG.18834	3	2
	MSTRG.18832	33	88
	MSTRG.18817	1	1
	MSTRG.18808	2	8
	NMSTRG.1591	3	12
	MSTRG.18803	3	38
	gene20861	15	94
	MSTRG.18799	12	24
	MSTRG.3745	3	2
	MSTRG.14641	16	17
	MSTRG.232	3	79
	MSTRG.18780	3	12
	MSTRG.17280	4	18
	MSTRG.18776	16	17
	MSTRG.18765	2	9
	MSTRG.30130	6	7
	gene20828	17	19
	MSTRG.13661	1	1
	MSTRG.18751	13	35
	gene23172	12	24
	NMSTRG.1298	7	11
	gene47105	17	19
	NMSTRG.2873	11	42
	MSTRG.35713	1	1
	MSTRG.18987	6	58
	NMSTRG.3801	18	22
	gene20797	3	2
	MSTRG.34428	2	3
	gene19492	2	8
	MSTRG.35499	2	14
	MSTRG.33529	1	1
	MSTRG.18749	1	1
	MSTRG.4975	22	30
	gene14907	4	6
	gene40608	1	1
	MSTRG.18732	6	15
	MSTRG.18731	3	109
	NMSTRG.3210	1	1
	MSTRG.18728	3	82
	MSTRG.13555	4	6
	MSTRG.27423	1	1
	MSTRG.18723	11	42
	MSTRG.5287	6	15
	MSTRG.18716	9	25
	MSTRG.18714	3	2
	MSTRG.10932	2	3
	MSTRG.641	31	77
	MSTRG.16949	1	1
	gene20744	3	2
	MSTRG.18710	6	15
	MSTRG.37653	4	6
	MSTRG.18706	6	7
	MSTRG.18564	1	1
	MSTRG.1903	21	69
	MSTRG.18701	2	9
	MSTRG.18698	8	41
	MSTRG.18691	1	1
	MSTRG.20666	1	1
	MSTRG.18690	1	1
	MSTRG.21093	3	13
	gene27957	1	1
	MSTRG.18689	5	4
	NMSTRG.1585	2	3
	NMSTRG.1586	35	96
	MSTRG.22578	4	18
	NMSTRG.1583	23	56
	gene3676	4	6
	MSTRG.18665	2	85
	NMSTRG.874	2	8
	gene20683	1	1
	gene34322	1	1
	MSTRG.21698	4	6
	MSTRG.16623	1	1
	MSTRG.40080	2	3
	MSTRG.18660	3	2
	gene44549	1	1
	MSTRG.20221	11	87
	MSTRG.18640	2	8
	MSTRG.18637	1	1
	MSTRG.18636	6	15
	MSTRG.18629	3	2
	MSTRG.18628	2	44
	MSTRG.18627	3	12
	MSTRG.18619	22	30
	MSTRG.40959	4	113
	MSTRG.41575	6	27
	gene27588	7	47
	gene20631	5	4
	MSTRG.18615	0	0
	MSTRG.19828	18	22
	gene20622	5	4
	MSTRG.33214	2	54
	gene20616	18	22
	MSTRG.30828	11	42
	MSTRG.20682	5	114
	gene27178	6	7
	MSTRG.18610	24	33
	MSTRG.27894	13	64
	MSTRG.18608	11	66
	MSTRG.21061	8	40
	MSTRG.30170	2	8
	NMSTRG.1582	19	36
	gene20588	19	36
	MSTRG.18579	4	6
	MSTRG.4489	3	2
	MSTRG.18576	2	9
	MSTRG.18569	1	1
	MSTRG.18566	2	14
	MSTRG.42832	13	68
	MSTRG.18563	1	1
	MSTRG.18562	6	27
	NMSTRG.14	18	22
	MSTRG.18560	1	1
	MSTRG.17328	17	19
	MSTRG.18555	2	8
	MSTRG.23848	1	1
	gene27735	25	45
	MSTRG.25303	2	3
	MSTRG.18553	1	1
	MSTRG.8263	9	62
	MSTRG.18547	2	9
	MSTRG.19125	1	1
	MSTRG.35686	5	4
	MSTRG.18544	11	42
	MSTRG.18541	1	1
	MSTRG.17932	6	7
	MSTRG.18537	2	26
	NMSTRG.1211	1	1
	MSTRG.40888	13	64
	MSTRG.4001	3	2
	MSTRG.21367	2	54
	MSTRG.18516	17	19
	MSTRG.18521	2	9
	MSTRG.15163	5	4
	MSTRG.18514	4	39
	MSTRG.17921	28	61
	MSTRG.39165	21	69
	gene20529	2	9
	MSTRG.15637	9	23
	gene20294	3	2
	MSTRG.37318	3	2
	MSTRG.40122	2	34
	MSTRG.18508	3	12
	gene33736	6	15
	MSTRG.25559	5	4
	MSTRG.18500	5	4
	MSTRG.18499	16	17
	MSTRG.18752	9	25
	gene34987	3	82
	MSTRG.18493	5	10
	MSTRG.18484	5	4
	MSTRG.35422	1	1
	MSTRG.41048	8	93
	MSTRG.18482	5	4
	MSTRG.11489	3	2
	gene20493	19	36
	MSTRG.41733	13	65
	NMSTRG.1891	3	2
	MSTRG.3946	12	24
	MSTRG.18472	5	4
	gene5300	2	3
	MSTRG.23413	1	1
	MSTRG.18467	5	4
	MSTRG.18468	5	4
	MSTRG.17198	32	78
	gene45590	8	40
	MSTRG.23924	2	34
	MSTRG.18459	2	3
	MSTRG.18466	15	94
	MSTRG.18462	1	1
	MSTRG.18461	6	7
	gene23167	2	3
	MSTRG.18456	38	118
	MSTRG.18455	13	35
	MSTRG.18454	5	4
	NMSTRG.4073	1	1
	MSTRG.28857	5	43
	MSTRG.20721	3	2
	MSTRG.18451	8	40
	MSTRG.33032	14	59
	MSTRG.18448	3	2
	MSTRG.38798	9	25
	MSTRG.18447	3	2
	MSTRG.18439	1	1
	MSTRG.18433	6	58
	gene37113	1	1
	gene20514	19	36
	MSTRG.16039	2	14
	MSTRG.18432	1	1
	MSTRG.18429	1	1
	gene41169	1	5
	NMSTRG.1635	3	2
	MSTRG.13411	3	12
	MSTRG.16037	2	9
	MSTRG.34496	9	62
	MSTRG.18416	5	4
	MSTRG.18414	3	72
	MSTRG.35761	5	90
	MSTRG.18411	5	4
	MSTRG.20553	3	13
	MSTRG.18400	23	56
	MSTRG.18399	1	1
	MSTRG.18389	3	2
	MSTRG.18388	4	6
	MSTRG.18387	1	1
	MSTRG.18380	3	2
	MSTRG.18452	6	53
	MSTRG.18373	5	4
	MSTRG.27348	11	66
	MSTRG.34572	11	66
	MSTRG.12505	4	103
	MSTRG.13831	9	23
	MSTRG.40082	1	1
	MSTRG.31802	1	1
	gene21563	3	13
	MSTRG.5131	2	3
	MSTRG.39459	14	16
	MSTRG.18366	1	1
	MSTRG.39581	3	2
	gene40172	6	7
	MSTRG.18328	5	4
	MSTRG.27520	3	2
	MSTRG.18359	3	50
	gene20363	1	1
	MSTRG.18344	5	4
	gene36968	5	4
	gene20350	20	32
	gene20349	1	5
	NMSTRG.1577	5	10
	NMSTRG.1575	5	43
	MSTRG.455	8	93
	MSTRG.18354	1	1
	NMSTRG.1568	1	1
	MSTRG.33011	12	21
	MSTRG.14743	11	87
	NMSTRG.1565	1	5
	NMSTRG.1564	2	8
	MSTRG.22050	3	2
	MSTRG.10754	1	5
	NMSTRG.1560	3	13
	MSTRG.24955	2	89
	MSTRG.18350	1	1
	MSTRG.25231	1	1
	NMSTRG.1554	3	13
	MSTRG.20607	3	2
	MSTRG.35785	1	1
	MSTRG.18333	4	48
	MSTRG.25731	5	4
	NMSTRG.1634	6	27
	NMSTRG.217	5	10
	MSTRG.28561	3	12
	NMSTRG.1630	4	6
	MSTRG.19787	2	9
	MSTRG.1455	1	5
	MSTRG.37389	3	79
	gene20277	1	1
	MSTRG.18305	16	17
	MSTRG.18301	14	16
	MSTRG.19198	17	19
	gene20268	5	4
	MSTRG.13682	5	43
	MSTRG.14037	2	3
	MSTRG.18297	11	66
	MSTRG.18296	11	42
	MSTRG.21293	14	16
	MSTRG.18294	11	100
	MSTRG.18290	3	2
	NMSTRG.2798	5	10
	MSTRG.29755	1	1
	MSTRG.20276	1	1
	MSTRG.12785	4	48
	NMSTRG.2219	23	56
	MSTRG.10151	12	21
	MSTRG.15444	1	1
	MSTRG.18263	1	1
	MSTRG.18265	4	29
	MSTRG.18269	5	10
	MSTRG.17860	10	46
	MSTRG.18256	10	63
	NMSTRG.1935	30	76
	gene32854	3	2
	MSTRG.34492	13	68
	MSTRG.19009	4	29
	NMSTRG.4263	10	63
	MSTRG.18233	1	1
	NMSTRG.1862	3	2
	MSTRG.20498	2	116
	gene20206	36	111
	gene21127	3	2
	gene28873	9	25
	MSTRG.18227	4	6
	MSTRG.32100	3	2
	MSTRG.18222	18	22
	MSTRG.18220	1	1
	MSTRG.19098	2	8
	MSTRG.17240	6	27
	gene2392	10	117
	gene20193	2	9
	MSTRG.18219	6	7
	MSTRG.37948	23	56
	MSTRG.18217	23	56
	MSTRG.18212	6	15
	MSTRG.14246	3	2
	gene37637	2	3
	MSTRG.8232	25	45
	MSTRG.39810	21	69
	gene20178	14	16
	MSTRG.39153	16	17
	MSTRG.18204	3	13
	NMSTRG.1743	6	7
	gene25137	3	2
	MSTRG.18196	16	17
	MSTRG.18191	3	2
	gene43144	1	1
	MSTRG.12472	2	9
	MSTRG.24960	4	6
	MSTRG.41101	1	1
	MSTRG.18162	2	14
	MSTRG.41119	6	7
	MSTRG.35531	1	1
	NMSTRG.4045	2	14
	MSTRG.18153	2	26
	NMSTRG.3433	5	10
	MSTRG.1328	10	46
	MSTRG.18140	2	89
	MSTRG.12742	6	7
	MSTRG.18730	4	6
	MSTRG.18135	2	26
	MSTRG.1617	10	28
	gene21572	3	72
	MSTRG.14058	17	19
	MSTRG.18122	2	14
	MSTRG.10287	9	23
	MSTRG.35510	4	6
	MSTRG.18121	2	34
	MSTRG.42229	4	6
	MSTRG.18116	1	112
	MSTRG.1263	3	13
	MSTRG.41628	27	60
	MSTRG.18079	7	47
	MSTRG.8285	28	61
	NMSTRG.3632	2	9
	MSTRG.18099	10	102
	gene18634	3	12
	MSTRG.12486	3	72
	MSTRG.5830	18	22
	MSTRG.31586	3	13
	MSTRG.18067	15	20
	MSTRG.18061	2	3
	NMSTRG.1627	3	2
	MSTRG.5022	12	24
	NMSTRG.1876	18	22
	NMSTRG.1594	7	11
	MSTRG.22795	13	35
	NMSTRG.1621	23	56
	MSTRG.29236	3	2
	NMSTRG.1618	5	43
	MSTRG.12289	3	2
	NMSTRG.1615	9	23
	MSTRG.1242	2	8
	MSTRG.18060	1	1
	MSTRG.18059	16	101
	MSTRG.18053	3	2
	MSTRG.18051	19	105
	MSTRG.12213	6	15
	MSTRG.660	5	10
	MSTRG.33265	16	17
	MSTRG.20873	3	79
	MSTRG.18043	4	29
	gene20049	1	1
	NMSTRG.1858	3	2
	MSTRG.32038	2	34
	MSTRG.18025	5	43
	MSTRG.29486	6	7
	MSTRG.42864	2	14
	gene20034	4	31
	MSTRG.29042	3	2
	MSTRG.35673	2	9
	MSTRG.29656	16	17
	MSTRG.18008	2	81
	gene20020	1	1
	MSTRG.26836	7	80
	MSTRG.3953	1	1
	MSTRG.18205	3	13
	MSTRG.19166	1	1
	MSTRG.17994	1	1
	MSTRG.17724	2	14
	MSTRG.17987	35	96
	MSTRG.23777	11	42
	MSTRG.32590	23	56
	NMSTRG.3203	3	2
	MSTRG.32728	3	2
	MSTRG.17976	1	1
	gene43287	29	73
	MSTRG.17975	2	106
	MSTRG.40495	1	1
	MSTRG.10554	3	97
	MSTRG.37805	18	22
	MSTRG.3436	3	50
	MSTRG.506	7	11
	MSTRG.35728	1	1
	gene39684	5	10
	MSTRG.4345	1	1
	NMSTRG.1535	13	35
	gene8441	3	2
	MSTRG.28340	1	1
	MSTRG.32969	3	2
	MSTRG.17954	1	1
	MSTRG.17951	3	12
	MSTRG.17948	3	2
	MSTRG.17444	2	34
	MSTRG.17945	5	10
	MSTRG.17939	8	41
	MSTRG.17943	28	61
	MSTRG.13423	10	63
	MSTRG.17941	3	55
	MSTRG.17936	2	9
	NMSTRG.711	4	6
	MSTRG.17935	1	1
	MSTRG.17930	4	6
	MSTRG.17926	31	77
	MSTRG.17925	2	89
	MSTRG.35676	2	85
	MSTRG.3828	2	3
	MSTRG.17919	2	14
	MSTRG.30043	2	106
	MSTRG.29557	2	9
	gene39719	5	10
	MSTRG.17912	1	1
	MSTRG.26384	1	1
	MSTRG.17898	2	9
	MSTRG.17894	3	2
	MSTRG.14581	2	44
	MSTRG.24852	3	2
	MSTRG.28018	3	2
	MSTRG.17890	1	5
	MSTRG.15023	6	75
	MSTRG.17887	5	4
	MSTRG.2212	1	5
	MSTRG.17866	2	9
	MSTRG.17865	2	8
	MSTRG.17853	5	10
	NMSTRG.1610	1	1
	NMSTRG.1608	19	36
	gene22168	3	2
	NMSTRG.1607	2	3
	NMSTRG.2734	1	1
	MSTRG.13702	13	68
	MSTRG.33744	2	34
	NMSTRG.1599	25	45
	NMSTRG.1252	8	41
	MSTRG.28850	16	101
	NMSTRG.1376	8	57
	MSTRG.11097	38	118
	MSTRG.17828	2	8
	MSTRG.20651	3	12
	MSTRG.17826	1	1
	MSTRG.29160	6	27
	gene26429	20	32
	MSTRG.17820	2	14
	MSTRG.35597	1	1
	MSTRG.40035	1	1
	MSTRG.1090	1	1
	MSTRG.17808	2	9
	MSTRG.42584	12	24
	MSTRG.28703	1	1
	MSTRG.19427	1	1
	MSTRG.24054	3	2
	MSTRG.17802	2	89
	MSTRG.18912	12	21
	NMSTRG.3740	2	116
	MSTRG.17783	6	53
	gene36620	7	47
	MSTRG.17779	15	20
	MSTRG.19283	2	14
	MSTRG.31438	24	33
	MSTRG.17767	2	3
	MSTRG.1644	2	3
	MSTRG.23806	18	22
	MSTRG.29991	3	13
	gene296	28	61
	MSTRG.24350	3	97
	MSTRG.17765	3	2
	MSTRG.17761	3	2
	MSTRG.17759	10	102
	NMSTRG.1374	22	30
	MSTRG.17781	2	14
	MSTRG.11623	1	1
	MSTRG.17754	1	112
	MSTRG.1975	3	13
	MSTRG.27097	7	11
	gene45105	3	2
	MSTRG.17752	5	4
	MSTRG.11246	8	110
	MSTRG.10840	2	3
	MSTRG.1745	3	2
	NMSTRG.3377	35	96
	MSTRG.17740	2	8
	MSTRG.28555	3	2
	MSTRG.38680	3	13
	gene19821	1	1
	MSTRG.42033	5	4
	NMSTRG.676	38	118
	MSTRG.4949	1	1
	gene19817	2	34
	MSTRG.17736	10	117
	gene9339	2	70
	gene2668	2	44
	MSTRG.17733	2	8
	MSTRG.14250	1	5
	NMSTRG.2729	5	10
	MSTRG.6304	3	2
	MSTRG.14777	3	2
	MSTRG.17730	4	48
	MSTRG.33893	1	1
	MSTRG.17719	2	3
	MSTRG.17217	3	2
	MSTRG.17706	1	1
	MSTRG.17705	2	8
	NMSTRG.562	16	17
	MSTRG.17696	14	16
	MSTRG.32922	1	5
	MSTRG.17690	3	72
	MSTRG.14992	9	23
	gene19782	10	28
	MSTRG.18814	17	19
	MSTRG.5205	9	25
	NMSTRG.2576	1	1
	MSTRG.19580	1	1
	MSTRG.20307	2	3
	MSTRG.31514	11	52
	MSTRG.17664	3	13
	MSTRG.23268	6	7
	MSTRG.15151	6	75
	MSTRG.39265	1	5
	MSTRG.17658	3	2
	MSTRG.15922	2	3
	MSTRG.5018	4	6
	MSTRG.17646	3	86
	MSTRG.26548	11	52
	MSTRG.17580	3	2
	MSTRG.19918	3	2
	MSTRG.32146	8	57
	MSTRG.41245	22	30
	MSTRG.20385	4	6
	MSTRG.19837	2	26
	NMSTRG.1828	3	91
	MSTRG.35933	2	9
	MSTRG.15788	5	10
	MSTRG.37350	4	103
	MSTRG.33614	2	70
	MSTRG.19725	6	75
	MSTRG.9720	7	11
	gene19706	5	4
	gene29622	11	42
	MSTRG.39571	7	47
	MSTRG.17574	2	3
	MSTRG.17875	1	1
	MSTRG.39517	1	5
	gene29023	3	2
	MSTRG.41838	21	71
	MSTRG.17571	3	12
	gene12990	4	18
	MSTRG.35914	1	1
	MSTRG.2376	5	114
	NMSTRG.1518	1	1
	MSTRG.40895	4	6
	gene25675	3	12
	MSTRG.11826	4	48
	MSTRG.11079	5	10
	MSTRG.27277	5	4
	gene19692	4	18
	MSTRG.11314	37	115
	MSTRG.17554	4	103
	MSTRG.40926	4	6
	MSTRG.17552	3	12
	MSTRG.32657	6	7
	gene39970	3	50
	MSTRG.2556	1	1
	MSTRG.31878	3	13
	MSTRG.17543	4	48
	MSTRG.17537	3	72
	MSTRG.29769	1	1
	MSTRG.39632	5	4
	MSTRG.21237	1	1
	gene28428	17	19
	MSTRG.17536	4	31
	MSTRG.17532	1	1
	MSTRG.17529	19	36
	MSTRG.32766	7	11
	MSTRG.13518	2	3
	MSTRG.17511	11	100
	MSTRG.17497	30	76
	gene19651	1	1
	gene40553	1	1
	MSTRG.19528	3	2
	MSTRG.30313	6	27
	MSTRG.17491	10	46
	NMSTRG.1517	4	31
	MSTRG.20744	1	5
	MSTRG.38781	4	6
	MSTRG.18131	5	104
	MSTRG.17483	2	14
	MSTRG.40429	13	35
	MSTRG.17462	1	1
	MSTRG.20203	4	18
	gene25266	26	49
	NMSTRG.3146	2	9
	MSTRG.42944	13	65
	MSTRG.38859	3	50
	MSTRG.17456	1	1
	MSTRG.17454	2	54
	MSTRG.17448	2	8
	MSTRG.17450	1	1
	gene13046	9	25
	MSTRG.33461	8	98
	MSTRG.19494	5	4
	MSTRG.17441	3	2
	MSTRG.24115	10	28
	MSTRG.17432	2	85
	MSTRG.17439	1	1
	MSTRG.4628	7	11
	NMSTRG.1714	3	2
	MSTRG.17435	3	50
	NMSTRG.3099	3	2
	NMSTRG.4088	8	41
	MSTRG.36146	3	12
	MSTRG.17424	6	7
	gene19588	17	19
	MSTRG.21279	3	86
	gene42250	3	2
	MSTRG.6772	28	61
	gene15307	7	47
	MSTRG.17421	3	2
	MSTRG.17419	4	48
	MSTRG.14652	4	18
	MSTRG.17412	12	21
	MSTRG.17411	3	83
	MSTRG.17410	16	17
	MSTRG.18529	5	10
	MSTRG.17407	3	2
	MSTRG.17401	4	119
	MSTRG.2750	18	22
	MSTRG.17402	3	2
	MSTRG.37590	8	40
	MSTRG.25837	3	13
	gene641	2	3
	MSTRG.17409	1	1
	MSTRG.60	3	12
	MSTRG.17389	1	5
	MSTRG.17390	1	5
	MSTRG.21257	2	9
	MSTRG.27573	3	2
	MSTRG.17385	3	2
	MSTRG.20583	3	2
	NMSTRG.1753	10	117
	MSTRG.17377	16	17
	MSTRG.18822	3	2
	MSTRG.17376	1	1
	MSTRG.17375	4	113
	MSTRG.17372	3	2
	MSTRG.17371	25	45
	MSTRG.23640	3	38
	MSTRG.17367	4	84
	MSTRG.10964	2	3
	MSTRG.17359	3	2
	MSTRG.17365	3	72
	MSTRG.16924	3	2
	MSTRG.17364	14	16
	MSTRG.17353	1	5
	MSTRG.17347	1	5
	MSTRG.17343	3	55
	NMSTRG.2922	28	61
	MSTRG.17167	1	5
	MSTRG.17341	1	1
	gene19499	2	9
	MSTRG.23358	2	14
	MSTRG.17334	1	1
	gene19490	11	42
	MSTRG.25860	3	2
	gene20512	24	33
	gene19488	15	20
	MSTRG.17327	1	1
	NMSTRG.673	14	16
	NMSTRG.1510	25	45
	MSTRG.17326	27	60
	MSTRG.17324	3	12
	MSTRG.17320	2	3
	gene19468	3	12
	MSTRG.17315	3	72
	MSTRG.18843	2	3
	MSTRG.35813	3	2
	MSTRG.17307	2	3
	MSTRG.17304	5	10
	MSTRG.17911	3	2
	MSTRG.35140	2	3
	MSTRG.17303	1	5
	MSTRG.17302	3	2
	MSTRG.18600	8	41
	MSTRG.17290	3	2
	MSTRG.20172	3	2
	MSTRG.31645	1	1
	MSTRG.17287	4	6
	MSTRG.5079	3	13
	MSTRG.1527	4	18
	MSTRG.17285	3	55
	MSTRG.17282	1	1
	MSTRG.29720	28	61
	NMSTRG.3466	3	2
	gene19425	2	8
	gene19422	7	11
	MSTRG.17271	10	63
	MSTRG.17270	13	35
	MSTRG.17268	3	2
	MSTRG.21172	2	14
	MSTRG.17265	1	1
	MSTRG.34444	2	9
	MSTRG.19380	2	9
	gene17797	4	31
	NMSTRG.1415	9	23
	NMSTRG.1902	4	6
	MSTRG.17263	2	9
	MSTRG.21168	2	116
	MSTRG.27047	6	27
	MSTRG.17261	5	4
	MSTRG.28130	3	79
	gene19402	9	23
	gene46762	3	2
	MSTRG.17257	8	40
	MSTRG.29631	3	2
	MSTRG.17256	1	1
	gene19395	3	13
	gene19394	5	43
	MSTRG.17254	2	14
	MSTRG.30832	2	26
	MSTRG.23886	1	1
	MSTRG.17249	3	83
	MSTRG.40238	3	55
	MSTRG.17246	13	35
	MSTRG.17248	15	108
	MSTRG.17244	5	4
	gene32602	7	11
	gene24849	5	10
	gene19368	25	45
	MSTRG.15527	1	1
	gene19366	24	33
	MSTRG.43009	3	12
	MSTRG.17230	8	92
	MSTRG.17226	3	2
	MSTRG.18623	3	2
	gene19349	30	76
	gene14908	3	2
	gene23392	2	3
	MSTRG.20318	2	9
	gene18941	1	1
	MSTRG.17224	8	40
	MSTRG.17222	2	81
	MSTRG.19634	1	1
	MSTRG.17220	12	21
	MSTRG.17219	26	49
	MSTRG.17218	10	102
	MSTRG.17210	2	14
	MSTRG.23970	3	2
	MSTRG.720	3	2
	MSTRG.17200	3	55
	MSTRG.17199	4	6
	MSTRG.38823	3	2
	MSTRG.17194	1	1
	MSTRG.40324	8	110
	gene19308	1	1
	MSTRG.26809	14	16
	MSTRG.23541	1	1
	gene19307	22	30
	MSTRG.17196	2	3
	gene26799	8	40
	MSTRG.17195	4	84
	MSTRG.26723	13	68
	gene12831	1	1
	MSTRG.17184	2	67
	MSTRG.17190	3	72
	MSTRG.41268	10	102
	MSTRG.17189	13	64
	MSTRG.32173	3	2
	MSTRG.18895	6	7
	MSTRG.17183	3	2
	MSTRG.17180	4	6
	MSTRG.33861	15	20
	MSTRG.17179	6	15
	MSTRG.17178	5	10
	NMSTRG.2322	8	57
	MSTRG.1908	1	1
	gene19278	1	1
	MSTRG.2727	19	105
	MSTRG.17160	17	19
	MSTRG.26786	4	48
	MSTRG.17158	1	1
	MSTRG.26705	1	1
	MSTRG.17157	3	50
	MSTRG.21931	2	3
	NMSTRG.1711	3	109
	MSTRG.4029	6	7
	MSTRG.27086	2	34
	MSTRG.27672	2	34
	MSTRG.17151	8	41
	MSTRG.17135	11	66
	MSTRG.17140	2	107
	NMSTRG.1033	1	1
	MSTRG.19345	4	6
	gene19252	2	3
[truncated: 30,179 more rows]

## Sheet: Table S3
	Table S3 RT-qPCR Primers
	Primer ID	Primer Sequence
	zf-dhcr7-RT-F	CCCAGACAGTGGAGAAGGAG
	zf-dhcr7-RT-R	GGCGTCACCGTTGTAGAGAT
	zf-tm7sf2-RT-F	CAGTGTTCCTGCCTCTGACA
	zf-tm7sf2-RT-R	TCACATGGCACACAATTCCT
	zf-sc5dl-RT-F	CATGGCCAGAAGACAATCCT
	zf-sc5dl-RT-R	TCACGTTGCACCTGATTCTC
	zf-sqlea-RT-F	GGGCTCATCATCACCTGTTT
	zf-sqlea-RT-R	ACCCCAGCTCCCACTATGAT
	zf-sqleb-RT-F	TCACTGGCATCAGTTCTTGG
	zf-sqleb-RT-R	CTCCACAACCATCCTGCTTT
	zf-ebp-RT-F	CCAAAATCCAGAGACCGTCA
	zf-ebp-RT-R	TGAAGGGACCCCACATGTAT
	zf-lss-RT-F	GCTGGAGGTACATCGAGGAG
	zf-lss-RT-R	CGTAATCTCCAGCCCAATGT
	zf-cyp51-RT-F	AGGCGTACGAGCAGTATGGT
	zf-cyp51-RT-R	CACAGGTGTGGTGAGTCTGG
	zf-msmo1-RT-F	TGCCTGCCTGGATTTATCTT
	zf-msmo1-RT-R	CCCAGTCATAAGGGATGCTG
	zf-dhcr24-RT-F	TTGTCCGTCGTGTTTGATGT
	zf-dhcr24-RT-R	TTTCCCACTCTGAGGGACAC
	zf-cel-RT-F	GAGCTTCTTTGGGAGCTGTG
	zf-cel-RT-R	CCATGGTATCCGTTTGAAGG
	zf-hsd17b7-RT-F	AAGGGTGCAGAGGAGTTCAA
	zf-hsd17b7-RT-R	GCATGATTCCAGCATTGAGA
	zf-pgc1α-RT-F	TGCCTGAGCTTGACCTTTCT
	zf-pgc1α-RT-R	TTGGCCTCATTTTCCTCATC
	zf-pparγ-RT-F	CTACAGGCCAGAACACAGCA
	zf-pparγ-RT-R	GTGAACGCCGTAATGAAACC
	zf-hmgcra-RT-F	GCCCCAAACTAGATGAGCAA
	zf-hmgcra-RT-R	TTGAGGCCTGTCAGCTCTTT
	zf-hmgcrb-RT-F	CCGTGACAATGTGCCTAATG
	zf-hmgcrb-RT-R	ATATTTGGAGCCGAGCTGAC
	zf-srebf1-RT-F	CCCACAGATAAAGCCTTCCA
	zf-srebf1-RT-R	GGTGGTGTGTGTGGTGTAGG
	zf-srebf2-RT-F	CGATTCATCCAGAACCAGGT
	zf-srebf2-RT-R	ACCTGGTTCTGGATGAATCG
